# Supplementary material for: Prediction Model for Cognitive Impairment among Disabled Older Adults: A Development and Validation Study
Source: Healthcare (Basel). 2024 May 15;12(10):1028. doi: 10.3390/healthcare12101028 (PMC11121056; doi:10.3390/healthcare12101028)
Supplement: Supplementary file 1 [file healthcare-12-01028-s001.zip]

Archive with 1 entries (1 files):
- healthcare-2953363-supplementary.pdf
